# Supplementary material for: The accumulation of Mn and Cu in the morphological parts of Solidago canadensis under different soil conditions
Source: PeerJ. 2019 Dec 10;7:e8175. doi: 10.7717/peerj.8175 (PMC6910114; doi:10.7717/peerj.8175)
Supplement: Tables S1 and S2 [file peerj-07-8175-s001.csv]

locations	mg Mn/kg roots	mg Mn/kg rhizomes	mg Mn/kg stems	mg Mn/kg leaves	mg Mn/kg inflorescences		mg Cu/kg roots	mg Cu/kg rhizomes	mg Cu/kg stems	mg Cu/kg leaves	mg Cu/kg inflorescences
Siedlce	46.77	43.02	10.57	44.74	23.18		5.901	12.20	4.664	6.247	9.348
Siedlce	84.73	24.12	15.78	126.9	49.01		15.83	12.74	6.396	11.66	12.33
Siedlce	47.45	95.69	22.77	126.8	39.24		12.22	17.61	4.231	6.788	11.24
Siedlce	46.77	21.31	6.832	27.29	10.37		16.73	13.28	2.932	5.164	8.266
Siedlce	64.39	48.65	20.98	120.8	47.99		10.41	8.412	4.014	5.164	10.43
Siedlce	142.3	200.2	54.98	359.4	81.74		7.705	10.58	5.314	5.706	10.70
Siedlce	167.4	61.52	33.35	218.8	60.40		9.51	12.20	3.581	4.623	9.078
Siedlce	98.96	106.5	27.82	255.0	88.86		13.12	19.78	3.581	10.04	10.97
Siedlce	148.4	361.9	67.02	326.5	130.7		14.92	19.77	4.447	6.788	10.43
Siedlce	153.9	110.2	34.32	185.9	54.90		9.51	17.61	3.365	4.623	9.078
Siedlce	24.40	43.82	19.85	114.3	39.24		10.41	18.70	5.53	11.12	11.51
Siedlce	63.04	48.25	17.24	121.6	38.43		9.51	14.37	4.88	5.706	11.51
Siedlce	107.8	40.61	24.24	123.2	47.79		8.607	14.91	4.014	5.164	7.724
Siedlce	134.9	94.89	35.79	165.1	58.16		9.51	13.83	4.88	5.164	8.536
Siedlce	28.47	26.95	9.435	50.83	19.52		11.31	17.07	2.499	4.082	7.724
Siedlce	42.70	39.80	12.85	67.10	29.28		11.31	14.91	4.231	4.623	11.24
Siedlce	63.71	53.47	68.49	425.8	157.6		4.999	11.66	4.447	7.33	10.70
Siedlce	44.74	34.58	19.36	69.95	35.79		10.41	19.24	4.447	5.164	11.51
Siedlce	64.39	84.43	29.12	163.9	52.26		4.999	12.20	3.581	5.164	8.266
Siedlce	101.7	59.91	41.65	275.3	85.61		6.803	12.01	2.499	4.623	9.619
Siedlce	23.04	19.70	7.32	37.42	18.30		14.02	24.65	5.097	7.33	11.52
Siedlce	41.35	101.7	37.25	190.7	63.24		6.803	15.45	4.447	7.33	12.055
Siedlce	30.50	40.61	18.22	108.2	32.33		3.194	5.706	2.499	5.164	8.807
Siedlce	40.67	75.18	43.92	236.3	72.39		9.51	18.70	3.365	4.623	8.807
Siedlce	112.5	123.8	48.64	254.2	69.95		5.901	15.45	5.097	8.953	11.514
Olkusz	39.99	27.74	9.923	46.77	26.23		8.607	8.412	3.148	4.623	13.14
Olkusz	51.51	23.32	3.904	35.79	14.84		10.41	16.53	2.932	9.495	12.33
Olkusz	51.51	16.89	5.206	34.57	15.66		17.63	13.83	5.747	6.247	13.14
Olkusz	48.80	53.88	5.856	39.04	18.50		19.43	14.91	4.664	10.03	16.93
Olkusz	69.81	64.33	10.25	69.14	29.08		8.607	13.28	1.849	4.082	7.183
Olkusz	75.91	109.8	11.06	101.3	38.84		7.705	13.24	3.148	6.247	9.89
Olkusz	92.86	39.40	13.66	64.66	24.40		7.705	14.91	2.932	5.706	9.89
Olkusz	92.18	12.87	6.182	47.58	21.55		21.24	7.33	3.798	10.04	11.24
Olkusz	93.54	24.93	3.742	32.54	18.91		23.94	10.04	2.932	9.495	17.47
Olkusz	65.07	67.55	3.416	30.50	13.62		10.41	8.953	1.633	5.706	9.619
Olkusz	252.8	98.91	21.47	114.7	38.84		15.83	7.33	2.499	5.164	9.348
Olkusz	161.3	104.1	25.70	61.41	40.67		13.12	12.20	3.148	3.541	10.97
Olkusz	86.76	10.86	4.392	117.5	14.64		9.51	6.247	2.499	7.871	9.619
Olkusz	282.0	258.5	16.76	85.00	35.18		19.43	12.74	3.581	9.495	12.33
Olkusz	189.1	42.62	38.07	138.3	63.65		11.31	10.04	4.014	6.788	10.97
Olkusz	218.2	62.72	11.06	78.90	30.10		23.94	7.871	2.499	4.623	10.43
Olkusz	71.17	26.54	5.531	30.10	18.30		15.83	12.74	3.581	9.495	12.32
Olkusz	148.2	69.96	4.718	28.06	22.57		17.63	8.953	2.499	3.541	10.70
Olkusz	143.7	21.71	6.67	48.40	21.15		19.43	7.871	4.447	5.164	10.97
Olkusz	241.3	77.60	16.92	104.9	51.24		20.34	8.412	3.148	6.247	10.97
Olkusz	250.8	39.80	16.43	89.06	34.16		16.73	10.04	3.148	5.164	11.24
Olkusz	176.2	23.32	16.43	77.68	35.99		11.31	5.164	2.499	7.33	12.60
Olkusz	257.6	127.5	20.82	126.5	44.33		13.12	21.95	3.581	5.706	10.97
Olkusz	93.53	71.16	18.38	78.49	38.43		14.02	23.03	3.148	4.082	8.536
Olkusz	307.7	53.88	11.39	62.63	26.23		12.22	13.83	2.715	4.623	7.566
