# Supplementary material for: The accumulation of Mn and Cu in the morphological parts of Solidago canadensis under different soil conditions
Source: PeerJ. 2019 Dec 10;7:e8175. doi: 10.7717/peerj.8175 (PMC6910114; doi:10.7717/peerj.8175)
Supplement: Figure S3 [file peerj-07-8175-s002.csv]

Parts of plant	S-Mn	O-Mn	S-Cu	O-Cu
Roots	13.6	28.1	13.4	16.6
Rhizomes	34.4	37.0	48.0	40.9
Stems	12.5	8.8	14.6	13.7
Leaves	29.2	17.8	9.3	11.3
Inflorescences	10.3	8.3	14.7	17.5
Average percentage contribution of different morphological parts of Solidago canadensis calculated per 1 ramet in the accumulation of Mn and Cu in Siedlce and Olkusz
S-Mn - Siedlce manganese
O-Mn -Olkusz manganese
S-Cu - Siedlce copper
O-Cu - Olkusz copper
