# Supplementary material for: The accumulation of Mn and Cu in the morphological parts of Solidago canadensis under different soil conditions
Source: PeerJ. 2019 Dec 10;7:e8175. doi: 10.7717/peerj.8175 (PMC6910114; doi:10.7717/peerj.8175)
Supplement: Table S1 [file peerj-07-8175-s003.csv]

location	mgCu/kg soil	mg Mn/kg soil	pH	Organic carbon
Siedlce	11.12	55.92	7.00	2.540
Siedlce	12.74	50.02	5.07	1.867
Siedlce	7.871	63.85	4.98	2.160
Siedlce	8.412	122.0	7.51	1.760
Siedlce	3.541	101.5	4.98	1.653
Siedlce	5.164	234.7	4.27	1.514
Siedlce	4.623	241.0	4.23	1.042
Siedlce	2.999	36.81	4.09	2.552
Siedlce	5.164	130.6	4.14	1.448
Siedlce	5.706	224.1	4.31	1.278
Siedlce	10.04	129.9	4.84	1.478
Siedlce	6.247	149.7	4.94	1.679
Siedlce	5.164	206.2	4.51	1.670
Siedlce	5.706	245.6	4.64	1.568
Siedlce	7.871	81.13	5.98	2.645
Siedlce	8.953	164.9	5.25	1.880
Siedlce	2.999	25.82	4.37	1.472
Siedlce	8.412	208.0	5.70	1.372
Siedlce	3.541	191.8	4.22	1.309
Siedlce	4.082	194.0	4.75	1.031
Siedlce	9.495	104.720	7.17	2.388
Siedlce	1.375	13.01	3.88	1.424
Siedlce	3.541	94.96	5.75	1.108
Siedlce	4.082	112.5	5.00	1.535
Siedlce	5.706	127.3	4.12	1.125
Olkusz	5.164	111.0	5.58	2.262
Olkusz	11.66	536.4	6.53	2.965
Olkusz	9.495	142.8	6.41	2.807
Olkusz	8.412	163.5	5.00	2.751
Olkusz	6.788	571.4	6.31	2.240
Olkusz	6.788	525.4	5.68	2.049
Olkusz	8.412	473.8	6.22	1.969
Olkusz	12.20	362.8	5.95	3.191
Olkusz	23.03	370.1	7.47	2.840
Olkusz	11.66	440.0	6.96	4.247
Olkusz	14.91	577.5	7.15	3.764
Olkusz	7.871	313.6	5.11	1.996
Olkusz	11.12	275.3	6.96	9.705
Olkusz	8.953	626.7	6.6	2.066
Olkusz	10.58	499.4	6.18	1.979
Olkusz	14.91	535.2	6.86	2.437
Olkusz	13.83	338.0	7.32	1.731
Olkusz	10.58	259.9	7.58	3.806
Olkusz	13.28	161.9	7.75	1.276
Olkusz	5.164	412.8	5.46	1.622
Olkusz	11.66	536.8	7.04	2.100
Olkusz	6.788	552.7	5.94	1.996
Olkusz	5.706	397.3	7.2	1.676
Olkusz	11.66	550.7	7.11	2.187
Olkusz	7.33	422.1	6.44	1.545
