# Supplementary material for: The accumulation of Mn and Cu in the morphological parts of Solidago canadensis under different soil conditions
Source: PeerJ. 2019 Dec 10;7:e8175. doi: 10.7717/peerj.8175 (PMC6910114; doi:10.7717/peerj.8175)
Supplement: Table S2 [file peerj-07-8175-s004.csv]

location	DM roots [g]/ramet	DM rhizomes [g]/ramet	DM stems [g]/1ramet	DM leaves [g]/1ramet	DM infloresc [g]/1ramet
Siedlce	2.833	5.021	7.865	3.254	4.104
Siedlce	2.253	3.638	4.810	2.116	2.405
Siedlce	1.429	2.986	4.248	1.576	1.713
Siedlce	1.467	4.167	8.484	3.68	3.289
Siedlce	2.417	4.751	5.691	2.468	3.086
Siedlce	2.545	7.009	3.974	1.164	2.088
Siedlce	2.667	4.722	2.042	1.991	0.97
Siedlce	1.575	3.725	5.406	1.986	2.538
Siedlce	2.25	6.699	4.612	2.347	1.861
Siedlce	2.501	10.50	9.142	2.557	3.487
Siedlce	2.003	2.606	1.357	0.761	0.617
Siedlce	2.111	5.611	3.430	1.247	1.325
Siedlce	2.636	4.727	2.855	1.827	1.446
Siedlce	2.444	6.056	11.48	4.303	3.390
Siedlce	1.75	3.667	9.446	3.088	2.725
Siedlce	1.625	3.751	4.785	2.119	1.23
Siedlce	2.824	7.000	9.029	2.963	3.764
Siedlce	2.343	4.714	3.534	1.426	0.930
Siedlce	1.999	2.610	5.578	1.605	1.834
Siedlce	2.111	7.556	8.616	3.481	3.046
Siedlce	1.571	4.857	6.656	3.605	2.681
Siedlce	1.684	4.474	3.262	1.763	2.116
Siedlce	1.833	2.805	4.607	2.234	1.117
Siedlce	3.611	5.778	5.254	2.671	2.493
Siedlce	3.833	6.255	6.330	3.219	3.594
Olkusz	1.067	3.133	5.382	2.888	1.857
Olkusz	1.222	6.111	5.894	2.800	1.987
Olkusz	2.429	5.097	7.441	2.737	2.722
Olkusz	1.333	5.222	10.691	4.379	1.800
Olkusz	2.003	9.778	7.645	3.328	3.319
Olkusz	1.294	4.75	7.425	2.327	3.644
Olkusz	0.667	12.67	10.10	2.743	3.356
Olkusz	0.75	1.875	8.132	3.417	2.606
Olkusz	3.067	5.111	4.006	3.731	1.905
Olkusz	0.778	1.556	7.042	4.848	2.66
Olkusz	1.491	3.583	6.237	2.376	2.961
Olkusz	1.727	5.364	5.011	2.649	2.155
Olkusz	1.008	2.250	4.532	2.235	3.069
Olkusz	2.692	4.333	4.457	2.08	1.924
Olkusz	0.636	6.154	5.451	1.726	2.504
Olkusz	3.167	6.067	5.394	2.543	1.643
Olkusz	0.929	7.214	9.821	3.764	2.448
Olkusz	1.143	2.857	8.805	4.518	1.851
Olkusz	1.667	1.727	4.018	2.817	2.465
Olkusz	1.003	2.111	4.826	1.852	1.776
Olkusz	1.511	2.588	6.000	2.879	2.305
Olkusz	1.556	1.714	5.336	1.872	1.602
Olkusz	1.790	6.569	8.129	1.148	2.881
Olkusz	2.091	6.400	6.329	3.787	2.412
Olkusz	2.701	4.364	6.514	3.258	4.351
Dry matter (DM) [g] of morphological parts calculated per 1 ramet
